# Supplementary material for: MYBL2 is a sub-haploinsufficient tumor suppressor gene in myeloid malignancy
Source: eLife. 2013 Jul 16;2:e00825. doi: 10.7554/eLife.00825 (PMC3713455; doi:10.7554/eLife.00825)
Supplement: Supplementary file 1. — DOI: http://dx.doi.org/10.7554/eLife.00825.026 [file elife00825s001.xlsx]

## Sheet: A
Supplementary File 1A: MDS patient characteristics
ID	Age	Sex	WHO	FAB	IPSS	Karyotype
MDS1	76	M	RAEB-1	RAEB	1	46, XY, del(20)(q11.2q13.3) [10]; 45, X, -Y [9]; 46, XY, t(1;20)(q21;q11.2) [1]
MDS2	55	M	RAEB-2	RAEB	3	45, XY, der(5), t(5;17)(q15;q11.2), -17 [CP14]; 44-46, XY, del(1)(p34p36), del(1)(q25q42), del(3)(p21p25), -7, del(11)(p11p13), -18, -20, +M [6]
MDS3	91	M	RAEB-2	RAEB	3	67, X, -Y, DEL(5), -7, -12, -14, del(20) [14]; 44-46, X,-Y, del(5), del(20) [CP6]
MDS4	78	M	RAEB-2	RAEB	1	46, XY, del(20)(q11.2q13.3) [11], 46, XY [9]
MDS5	62	M	RCMD	RA	0	46, XY, del(20)(q11.2q13.3) [14]; 46, XY [6]
MDS6	63	M	RCMD	RA	1	46, XY, del(5)(q22q35), del(11)(q23), del(20)(q11.2q13.3)[9]; 46, XY [6]
MDS7	80	M	RCMD-RS	RARS	1	46, XY, del(20)(q11.2q13.3) [16]; 46, XY [3]
MDS8	58	M	RCMD-RS	RARS	1	46, XY, del(20)(q11.2q13.1) [19]; 46, XY [1]
MDS9	51	F	RCMD	RA	0	46, XX [19]
MDS10	82	F	RA	RA	0	46, XX [20]
MDS11	65	M	RA	RA	0	46, XY [20]
MDS12	66	M	RA	RA	0	46, XY [20]
MDS13	73	M	RA	RA	0	46, XY [20]
MDS14	68	M	RA	RA	0	46, XY [20]
MDS15	57	M	RAEB-1	RAEB	1	46, XY [20]
MDS16	66	M	RAEB-1	RAEB	1	46, XY [20]
MDS17	69	M	RAEB-2	RAEB	2	46, XY [20]
MDS18	61	M	RAEB-2	RAEB	1	46, XY [20]
MDS19	71	F	RAEB-2	RAEB	2	46, XX [20]
MDS20	45	F	RARS-T	MDS/MPD-U	0	46, XX [18]
MDS21	76	F	RARS	RARS	0	46, XX [20]
MDS22	80	M	RARS	RARS	0	46, XY [20]
MDS23	66	M	RCMD	RA	0	46, XY [20]
MDS24	63	F	RCMD	RA	1	46, XX [20]
MDS25	65	M	RCMD-RS	RARS	0	46, XY [20]
MDS26	60	F	MDS	RA	0	46, XX [20]
MDS27	64	F	RAEB-2	RAEB	1	47,XX,+8[20]
MDS28	77	M	RA	RA	1	46,XY,t(2;11)(p21;q23)[5], 46,XY,t(2;11)(p21;q23),del(5)(q13q33)[15]

## Sheet: B
Supplementary File 1B: Genes positively correlated with MYBL2 (MYBL2 gene signature)
Rank	Symbol	Gene Name
1	MYBL2	MYB-related Protein B
2	DLGAP5	Discs Large Homolog 7
3	PLK1	Polo-like Kinase 1
4	FBXO5	F-box Only Protein 5
5	KIF20A	Kinesin Family Member 20A
6	KIFC1	Kinesin Family Member C1
7	CCNF	Cyclin F
8	KIF14	Kinesin Family Member 14
9	CDCA2	Cell Division Cycle Associated 2
10	PTTG1	Pituitary Tumor-transforming Protein 1
11	CDCA3	Cell Division Cycle Associated 3
12	CCNA2	Cyclin A
13	INCENP	Inner Centromere Protein Antigens 135/155kDa
14	KIF23	Kinesin Family Member 23
15	ARHGAP11A	Rho GTPase Activating Protein 11A
16	CENPF	Centromere Protein F
17	ARHGAP19	Rho GTPase Activating Protein 19
18	CENPA	Centromere Protein A
19	CCNB1	Cyclin B1
20	UBE2C	Ubiquitin-conjugating Enzyme E2C
21	GTSE1	G-2 And S-phase Expressed 1
22	KIF22	Kinesin Family Member 22
23	TMPO	Thymopoietin
24	UBE2T	Ubiquitin-conjugating Enzyme E2T
25	KPNA2	Karyopherin Alpha 2
26	SPAG5	Sperm Associated Antigen 5
27	MKI67	Antigen Identified By Monoclonal Antibody Ki-67
28	NCAPG	Chromosome Condensation Protein G
29	GPSM2	LGN Protein
30	PRR11	Proline Rich 11
31	KIF2C	Kinesin Family Member 2C
32	ESPL1	Separase
33	TPX2	TPX2, Microtubule-associated Protein Homolog
34	HJURP	Holliday Junction Recognition Protein
35	BUB1	Budding Uninhibited By Benzimidazoles 1
36	AURKB	Aurora Kinase B
37	CENPO	Centromere Protein O
38	KIF11	Kinesin Family Member 11
39	CCNB2	Cyclin B2
40	NUSAP1	Nucleolar And Spindle Associated Protein 1
41	HIST1H1B	Histone Cluster 1, H1b
42	HN1	Hematological And Neurological Expressed 1
43	TOP2A	DNA Topoisomerase II, Alpha Isozyme
44	ASPM	Asp (abnormal Spindle)-like, Microcephaly
45	RACGAP1	Rac GTPase Activating Protein 1
46	C13orf34	Aurora Borealis
47	DEPDC1B	DEP Domain Containing 1B
48	SORT1	Sortilin 1 Preproprotein
49	ANP32E	Acidic (leucine-rich) Nuclear Phosphoprotein 32
50	LRP8	Low Density Lipoprotein Receptor-related Protein
51	SCLT1	Sodium Channel Associated Protein 1
52	DARS2	Aspartyl-tRNA Synthetase 2, Mitochondrial
53	HMGB3	High-mobility Group Box 3
54	SPC25	Spindle Pole Body Component 25
55	HIST1H2BE	Histone Cluster 1, H2be
56	CDKN3	Cyclin-dependent Kinase Inhibitor 3
57	FAM72B	Hypothetical Protein LOC653820
58	MELK	Maternal Embryonic Leucine Zipper Kinase
59	GAS2L3	Growth Arrest-specific 2 Like 3
60	CKAP5	Colonic And Hepatic Tumor Over-expressed Protein
61	CDC25C	Cell Division Cycle 25C
62	TROAP	Tastin
63	FAM72A	Hypothetical Protein LOC729533
64	HIST1H2AK	Histone Cluster 1, H2ak
65	NCAPH	Non-SMC Condensin I Complex, Subunit H
66	HIST1H1D	Histone Cluster 1, H1d
67	KIF18A	Kinesin Family Member 18A
68	E2F8	E2F Family Member 8
69	LBR	Lamin B Receptor
70	TMBIM4	Transmembrane BAX Inhibitor Motif Containing 4
71	HIST1H3C	Histone Cluster 1, H3c
72	FAM72D	Hypothetical Protein LOC653573
73	C7orf28B	Hypothetical Protein LOC221960
74	XRCC6BP1	XRCC6 Binding Protein 1
75	KIF15	Kinesin Family Member 15
76	SGOL1	Shugoshin-like 1
77	CDR2	Cerebellar Degeneration-related Protein 2
78	ECT2	Epithelial Cell Transforming Sequence 2 Oncogene
79	CDC25B	Cell Division Cycle 25B
80	HIST2H4A	Histone Cluster 2, H4a
81	HIST1H2AL	Histone Cluster 1, H2al

## Sheet: C
Supplementary file 1C: qRT PCR Primer Sequences
Primer	Sequence
MYBL2-FW	CATTGTGGATGAGGATGTGAAGC
MYBL2-RV	TGGTTGAGCAAGCTGTTGTCTTC
PAPOLA-FW	GGAGTCAAGAGGACATCCTCACC
PAPOLA-RV	TCATGTCCACTCAAAGCAAGACA
VPS39-FW	TCATCACAGAGGAGAAGGTGTGC
VPS39-RV	TCAGCTGGGTTTACCTCTTTGGA
UBQLN1-FW	CACTGAACCTGGACATCAGCAGT
UBQLN1-RV	CAAGTTTGCTTCACGGTTCAAAA
Mybl2-FW	ATCCACTCCAGTGTGTAGCCAAA
Mybl2-RV	CCATGGAGTACTTCTGATCTGGG
Ubqln1-FW	GCACCTAGCACTGCACCTAGTGA
Ubqln1-RV	TGAAATCTGACTTCTGGACTCTGC
Papola-FW	AGACAAGTGCGGTTCAATCAGAA
Papola-RV	AACAGGAATAGGATTTGCAGGGA
Vps39-FW	GAGGAGAAGGTGTGCATGGTATG
Vps39-RV	GGTGTCGGCTGAGTTTACCTCTT
